# Supplementary material for: Unveiling Palmitoyl Thymidine Derivatives as Antimicrobial/Antiviral Inhibitors: Synthesis, Molecular Docking, Dynamic Simulations, ADMET, and Assessment of Protein–Ligand Interactions
Source: Pharmaceuticals (Basel). 2025 May 27;18(6):806. doi: 10.3390/ph18060806 (PMC12196243; doi:10.3390/ph18060806)
Supplement: Supplementary file 1 [file pharmaceuticals-18-00806-s001.zip]

Archive with 1 entries (1 files):
- pharmaceuticals-3649173-supplementary.pdf
